# Supplementary material for: Notes on two Stiphropus species from China (Araneae, Thomisidae)
Source: Biodivers Data J. 2023 Jun 2;11:e105695. doi: 10.3897/BDJ.11.e105695 (PMC10257076; doi:10.3897/BDJ.11.e105695)
Supplement: XML Treatment for Stiphropus qianlei [file BDJ.11.e105695-treatment1.xml]

<!DOCTYPE tp:taxon-treatment
  PUBLIC "-//TaxonX//DTD Taxonomic Treatment Publishing DTD v0 20100105//EN" "tax-treatment-NSO.dtd">
<tp:taxon-treatment xmlns:tp="http://www.plazi.org/taxpub"><tp:treatment-meta><mixed-citation publication-type="journal"><person-group><name><surname>Li</surname><given-names>Fengyuan</given-names></name><name><surname>Lin</surname><given-names>Yejie</given-names></name><name><surname>Li</surname><given-names>Shuqiang</given-names></name></person-group><article-title>Notes on two <italic><tp:taxon-name><tp:taxon-name-part taxon-name-part-type="genus" reg="Stiphropus">Stiphropus</tp:taxon-name-part></tp:taxon-name></italic> species from China (<tp:taxon-name><tp:taxon-name-part taxon-name-part-type="order">Araneae</tp:taxon-name-part></tp:taxon-name>, <tp:taxon-name><tp:taxon-name-part taxon-name-part-type="family">Thomisidae</tp:taxon-name-part></tp:taxon-name>)</article-title><source>Biodivers Data J</source><day>02</day><month>06</month><year>2023</year><volume>11</volume><pub-id pub-id-type="doi">10.3897/BDJ.11.e105695</pub-id></mixed-citation></tp:treatment-meta><tp:nomenclature><tp:taxon-name>
            <object-id xmlns:xlink="http://www.w3.org/1999/xlink" content-type="arpha" xlink:type="simple">53C6E257-9DE3-586A-B36C-A64DE3F64437</object-id>
            <tp:taxon-name-part taxon-name-part-type="genus">Stiphropus</tp:taxon-name-part>
            <tp:taxon-name-part taxon-name-part-type="species">qianlei</tp:taxon-name-part>
            <object-id xmlns:xlink="http://www.w3.org/1999/xlink" content-type="zoobank" xlink:type="simple" object-id-type="ZooBank">3076D183-D5D6-40E4-A150-10CC5960F0B1</object-id>
          </tp:taxon-name><tp:taxon-authority>Lin &amp; Li, 2023</tp:taxon-authority><tp:taxon-status xmlns:xlink="http://www.w3.org/1999/xlink" xlink:type="simple">sp. n.</tp:taxon-status></tp:nomenclature><tp:treatment-sec sec-type="materials"><title>Materials</title><list list-type="alpha-lower" list-content="occurrences"><list-item><p><bold>Type status:</bold> <named-content xmlns:xlink="http://www.w3.org/1999/xlink" content-type="dwc:typeStatus" xlink:type="simple">Holotype</named-content>. <bold>Occurrence:</bold> recordedBy: <named-content xmlns:xlink="http://www.w3.org/1999/xlink" content-type="dwc:recordedBy" xlink:type="simple">Hao Yu, Qianle Lu</named-content>; individualCount: <named-content xmlns:xlink="http://www.w3.org/1999/xlink" content-type="dwc:individualCount" xlink:type="simple">1</named-content>; sex: <named-content xmlns:xlink="http://www.w3.org/1999/xlink" content-type="dwc:sex" xlink:type="simple">male</named-content>; lifeStage: <named-content xmlns:xlink="http://www.w3.org/1999/xlink" content-type="dwc:lifeStage" xlink:type="simple">adult</named-content>; occurrenceID: <named-content xmlns:xlink="http://www.w3.org/1999/xlink" content-type="dwc:occurrenceID" xlink:type="simple">A91C5F74-DF5B-507E-87FD-266101905E4F</named-content>; <bold>Taxon:</bold> scientificName: <named-content xmlns:xlink="http://www.w3.org/1999/xlink" content-type="dwc:scientificName" xlink:type="simple"><italic><tp:taxon-name><tp:taxon-name-part taxon-name-part-type="genus" reg="Stiphropus">Stiphropus</tp:taxon-name-part><tp:taxon-name-part taxon-name-part-type="species" reg="qianlei">qianlei</tp:taxon-name-part></tp:taxon-name></italic></named-content>; <bold>Location:</bold> country: <named-content xmlns:xlink="http://www.w3.org/1999/xlink" content-type="dwc:country" xlink:type="simple">China</named-content>; stateProvince: <named-content xmlns:xlink="http://www.w3.org/1999/xlink" content-type="dwc:stateProvince" xlink:type="simple">Guizhou</named-content>; county: <named-content xmlns:xlink="http://www.w3.org/1999/xlink" content-type="dwc:county" xlink:type="simple">Xiuwen</named-content>; locality: <named-content xmlns:xlink="http://www.w3.org/1999/xlink" content-type="dwc:locality" xlink:type="simple">Liutong Town, Weijiayakou</named-content>; verbatimElevation: <named-content xmlns:xlink="http://www.w3.org/1999/xlink" content-type="dwc:verbatimElevation" xlink:type="simple">1109 m</named-content>; verbatimCoordinates: <named-content xmlns:xlink="http://www.w3.org/1999/xlink" content-type="dwc:verbatimCoordinates" xlink:type="simple"><named-content content-type="dwc:verbatimCoordinates" xlink:type="simple">27.09°N, 106.50°E</named-content></named-content>; <bold>Identification:</bold> identifiedBy: <named-content xmlns:xlink="http://www.w3.org/1999/xlink" content-type="dwc:identifiedBy" xlink:type="simple">Yejie Lin</named-content>; dateIdentified: <named-content xmlns:xlink="http://www.w3.org/1999/xlink" content-type="dwc:dateIdentified" xlink:type="simple">2023</named-content>; <bold>Event:</bold> year: <named-content xmlns:xlink="http://www.w3.org/1999/xlink" content-type="dwc:year" xlink:type="simple">2022</named-content>; month: <named-content xmlns:xlink="http://www.w3.org/1999/xlink" content-type="dwc:month" xlink:type="simple">6</named-content>; day: <named-content xmlns:xlink="http://www.w3.org/1999/xlink" content-type="dwc:day" xlink:type="simple">5</named-content>; habitat: <named-content xmlns:xlink="http://www.w3.org/1999/xlink" content-type="dwc:habitat" xlink:type="simple">ant nest</named-content>; <bold>Record Level:</bold> institutionCode: <named-content xmlns:xlink="http://www.w3.org/1999/xlink" content-type="dwc:institutionCode" xlink:type="simple">IZCAS-Ar44580</named-content></p></list-item><list-item><p><bold>Type status:</bold> <named-content xmlns:xlink="http://www.w3.org/1999/xlink" content-type="dwc:typeStatus" xlink:type="simple">Paratype</named-content>. <bold>Occurrence:</bold> recordedBy: <named-content xmlns:xlink="http://www.w3.org/1999/xlink" content-type="dwc:recordedBy" xlink:type="simple">Hao Yu, Qianle Lu</named-content>; individualCount: <named-content xmlns:xlink="http://www.w3.org/1999/xlink" content-type="dwc:individualCount" xlink:type="simple">1</named-content>; sex: <named-content xmlns:xlink="http://www.w3.org/1999/xlink" content-type="dwc:sex" xlink:type="simple">female</named-content>; lifeStage: <named-content xmlns:xlink="http://www.w3.org/1999/xlink" content-type="dwc:lifeStage" xlink:type="simple">adult</named-content>; occurrenceID: <named-content xmlns:xlink="http://www.w3.org/1999/xlink" content-type="dwc:occurrenceID" xlink:type="simple">A4F5873C-8D16-5E40-A9DE-635752986206</named-content>; <bold>Taxon:</bold> scientificName: <named-content xmlns:xlink="http://www.w3.org/1999/xlink" content-type="dwc:scientificName" xlink:type="simple"><italic><tp:taxon-name><tp:taxon-name-part taxon-name-part-type="genus" reg="Stiphropus">Stiphropus</tp:taxon-name-part><tp:taxon-name-part taxon-name-part-type="species" reg="qianlei">qianlei</tp:taxon-name-part></tp:taxon-name></italic></named-content>; <bold>Location:</bold> country: <named-content xmlns:xlink="http://www.w3.org/1999/xlink" content-type="dwc:country" xlink:type="simple">China</named-content>; stateProvince: <named-content xmlns:xlink="http://www.w3.org/1999/xlink" content-type="dwc:stateProvince" xlink:type="simple">Guizhou</named-content>; county: <named-content xmlns:xlink="http://www.w3.org/1999/xlink" content-type="dwc:county" xlink:type="simple">Xiuwen</named-content>; locality: <named-content xmlns:xlink="http://www.w3.org/1999/xlink" content-type="dwc:locality" xlink:type="simple">Liutong Town, Weijiayakou</named-content>; verbatimElevation: <named-content xmlns:xlink="http://www.w3.org/1999/xlink" content-type="dwc:verbatimElevation" xlink:type="simple">1109 m</named-content>; verbatimCoordinates: <named-content xmlns:xlink="http://www.w3.org/1999/xlink" content-type="dwc:verbatimCoordinates" xlink:type="simple"><named-content content-type="dwc:verbatimCoordinates" xlink:type="simple">27.09°N, 106.50°E</named-content></named-content>; <bold>Identification:</bold> identifiedBy: <named-content xmlns:xlink="http://www.w3.org/1999/xlink" content-type="dwc:identifiedBy" xlink:type="simple">Yejie Lin</named-content>; dateIdentified: <named-content xmlns:xlink="http://www.w3.org/1999/xlink" content-type="dwc:dateIdentified" xlink:type="simple">2023</named-content>; <bold>Event:</bold> year: <named-content xmlns:xlink="http://www.w3.org/1999/xlink" content-type="dwc:year" xlink:type="simple">2022</named-content>; month: <named-content xmlns:xlink="http://www.w3.org/1999/xlink" content-type="dwc:month" xlink:type="simple">6</named-content>; day: <named-content xmlns:xlink="http://www.w3.org/1999/xlink" content-type="dwc:day" xlink:type="simple">5</named-content>; habitat: <named-content xmlns:xlink="http://www.w3.org/1999/xlink" content-type="dwc:habitat" xlink:type="simple">ant nest</named-content>; <bold>Record Level:</bold> institutionCode: <named-content xmlns:xlink="http://www.w3.org/1999/xlink" content-type="dwc:institutionCode" xlink:type="simple">IZCAS-Ar44581</named-content></p></list-item><list-item><p><bold>Type status:</bold> <named-content xmlns:xlink="http://www.w3.org/1999/xlink" content-type="dwc:typeStatus" xlink:type="simple">Paratype</named-content>. <bold>Occurrence:</bold> recordedBy: <named-content xmlns:xlink="http://www.w3.org/1999/xlink" content-type="dwc:recordedBy" xlink:type="simple">Hao Yu, Qianle Lu</named-content>; individualCount: <named-content xmlns:xlink="http://www.w3.org/1999/xlink" content-type="dwc:individualCount" xlink:type="simple">1</named-content>; sex: <named-content xmlns:xlink="http://www.w3.org/1999/xlink" content-type="dwc:sex" xlink:type="simple">female</named-content>; lifeStage: <named-content xmlns:xlink="http://www.w3.org/1999/xlink" content-type="dwc:lifeStage" xlink:type="simple">adult</named-content>; occurrenceID: <named-content xmlns:xlink="http://www.w3.org/1999/xlink" content-type="dwc:occurrenceID" xlink:type="simple">48F30C8A-7113-5C52-9CDF-1E915D45A80F</named-content>; <bold>Taxon:</bold> scientificName: <named-content xmlns:xlink="http://www.w3.org/1999/xlink" content-type="dwc:scientificName" xlink:type="simple"><italic><tp:taxon-name><tp:taxon-name-part taxon-name-part-type="genus" reg="Stiphropus">Stiphropus</tp:taxon-name-part><tp:taxon-name-part taxon-name-part-type="species" reg="qianlei">qianlei</tp:taxon-name-part></tp:taxon-name></italic></named-content>; <bold>Location:</bold> country: <named-content xmlns:xlink="http://www.w3.org/1999/xlink" content-type="dwc:country" xlink:type="simple">China</named-content>; stateProvince: <named-content xmlns:xlink="http://www.w3.org/1999/xlink" content-type="dwc:stateProvince" xlink:type="simple">Guizhou</named-content>; county: <named-content xmlns:xlink="http://www.w3.org/1999/xlink" content-type="dwc:county" xlink:type="simple">Xiuwen</named-content>; locality: <named-content xmlns:xlink="http://www.w3.org/1999/xlink" content-type="dwc:locality" xlink:type="simple">Liutong Town, Weijiayakou</named-content>; verbatimElevation: <named-content xmlns:xlink="http://www.w3.org/1999/xlink" content-type="dwc:verbatimElevation" xlink:type="simple">1109 m</named-content>; verbatimCoordinates: <named-content xmlns:xlink="http://www.w3.org/1999/xlink" content-type="dwc:verbatimCoordinates" xlink:type="simple"><named-content content-type="dwc:verbatimCoordinates" xlink:type="simple">27.09°N, 106.50°E</named-content></named-content>; <bold>Identification:</bold> identifiedBy: <named-content xmlns:xlink="http://www.w3.org/1999/xlink" content-type="dwc:identifiedBy" xlink:type="simple">Yejie Lin</named-content>; dateIdentified: <named-content xmlns:xlink="http://www.w3.org/1999/xlink" content-type="dwc:dateIdentified" xlink:type="simple">2023</named-content>; <bold>Event:</bold> year: <named-content xmlns:xlink="http://www.w3.org/1999/xlink" content-type="dwc:year" xlink:type="simple">2022</named-content>; month: <named-content xmlns:xlink="http://www.w3.org/1999/xlink" content-type="dwc:month" xlink:type="simple">7</named-content>; day: <named-content xmlns:xlink="http://www.w3.org/1999/xlink" content-type="dwc:day" xlink:type="simple">4</named-content>; habitat: <named-content xmlns:xlink="http://www.w3.org/1999/xlink" content-type="dwc:habitat" xlink:type="simple">ant nest</named-content>; <bold>Record Level:</bold> institutionCode: <named-content xmlns:xlink="http://www.w3.org/1999/xlink" content-type="dwc:institutionCode" xlink:type="simple">IZCAS-Ar44582</named-content></p></list-item><list-item><p><bold>Type status:</bold> <named-content xmlns:xlink="http://www.w3.org/1999/xlink" content-type="dwc:typeStatus" xlink:type="simple">Paratype</named-content>. <bold>Occurrence:</bold> recordedBy: <named-content xmlns:xlink="http://www.w3.org/1999/xlink" content-type="dwc:recordedBy" xlink:type="simple">Hao Yu, Qianle Lu</named-content>; individualCount: <named-content xmlns:xlink="http://www.w3.org/1999/xlink" content-type="dwc:individualCount" xlink:type="simple">1</named-content>; sex: <named-content xmlns:xlink="http://www.w3.org/1999/xlink" content-type="dwc:sex" xlink:type="simple">female</named-content>; lifeStage: <named-content xmlns:xlink="http://www.w3.org/1999/xlink" content-type="dwc:lifeStage" xlink:type="simple">adult</named-content>; occurrenceID: <named-content xmlns:xlink="http://www.w3.org/1999/xlink" content-type="dwc:occurrenceID" xlink:type="simple">96767AD9-BDD2-57D4-AF88-2F745D5D219C</named-content>; <bold>Taxon:</bold> scientificName: <named-content xmlns:xlink="http://www.w3.org/1999/xlink" content-type="dwc:scientificName" xlink:type="simple"><italic><tp:taxon-name><tp:taxon-name-part taxon-name-part-type="genus" reg="Stiphropus">Stiphropus</tp:taxon-name-part><tp:taxon-name-part taxon-name-part-type="species" reg="qianlei">qianlei</tp:taxon-name-part></tp:taxon-name></italic></named-content>; <bold>Location:</bold> country: <named-content xmlns:xlink="http://www.w3.org/1999/xlink" content-type="dwc:country" xlink:type="simple">China</named-content>; stateProvince: <named-content xmlns:xlink="http://www.w3.org/1999/xlink" content-type="dwc:stateProvince" xlink:type="simple">Guizhou</named-content>; county: <named-content xmlns:xlink="http://www.w3.org/1999/xlink" content-type="dwc:county" xlink:type="simple">Xiuwen</named-content>; locality: <named-content xmlns:xlink="http://www.w3.org/1999/xlink" content-type="dwc:locality" xlink:type="simple">Liutong Town, Weijiayakou</named-content>; verbatimElevation: <named-content xmlns:xlink="http://www.w3.org/1999/xlink" content-type="dwc:verbatimElevation" xlink:type="simple">1109 m</named-content>; verbatimCoordinates: <named-content xmlns:xlink="http://www.w3.org/1999/xlink" content-type="dwc:verbatimCoordinates" xlink:type="simple"><named-content content-type="dwc:verbatimCoordinates" xlink:type="simple">27.09°N, 106.50°E</named-content></named-content>; <bold>Identification:</bold> identifiedBy: <named-content xmlns:xlink="http://www.w3.org/1999/xlink" content-type="dwc:identifiedBy" xlink:type="simple">Yejie Lin</named-content>; dateIdentified: <named-content xmlns:xlink="http://www.w3.org/1999/xlink" content-type="dwc:dateIdentified" xlink:type="simple">2023</named-content>; <bold>Event:</bold> year: <named-content xmlns:xlink="http://www.w3.org/1999/xlink" content-type="dwc:year" xlink:type="simple">2022</named-content>; month: <named-content xmlns:xlink="http://www.w3.org/1999/xlink" content-type="dwc:month" xlink:type="simple">7</named-content>; day: <named-content xmlns:xlink="http://www.w3.org/1999/xlink" content-type="dwc:day" xlink:type="simple">4</named-content>; habitat: <named-content xmlns:xlink="http://www.w3.org/1999/xlink" content-type="dwc:habitat" xlink:type="simple">ant nest</named-content>; <bold>Record Level:</bold> institutionCode: <named-content xmlns:xlink="http://www.w3.org/1999/xlink" content-type="dwc:institutionCode" xlink:type="simple">IZCAS-Ar44583</named-content></p></list-item></list></tp:treatment-sec><tp:treatment-sec sec-type="Description"><title>Description</title><p>Male (holotype). Total length 2.71; carapace 1.29 long, 1.12 wide, opisthosoma 1.55 long, 1.16 wide. Eye sizes and interdistances: AME 0.06, ALE 0.11, PME 0.02, PLE 0.09, AME–AME 0.07, AME–ALE 0.17, PME–PME 0.17, PME–PLE 0.26, AME–PME 0.07, ALE–PLE 0.13. Chelicerae with seven promarginal spines. Endites 3 times longer than wide. Leg measurements: I 3.13 (0.86, 0.56, 0.92, 0.79), II 3.12 (0.84, 0.92, 0.54, 0.82), III 2.29 (0.68, 0.79, 0.34, 0.48), IV 2.38 (0.71, 0.81, 0.37, 0.49).</p><p>Colouration (Fig. <xref ref-type="fig" rid="F9741295">5</xref><xref ref-type="fig" rid="F9741300">a</xref>). Carapace dark-brown, covered with long sparse brown setae, glaborous posteriorly. Endites and labium brown. Sternum yellowish-brown. Legs brown to dark-brown, covered with plumose setae, more obvious in metatarsi and tarsi. Opisthosoma brown, covered with scutum, with long, sparse brown setae. Spinnerets yellow.</p><p>Palp (Fig. <xref ref-type="fig" rid="F9740481">1</xref>). Patella almost as long as tibia. Tibia with 2 apophyses, ventral tibial apophysis blunt, little curved; dorsal tibial apophysis as long as ventral tibial apophysis, terminal sharp. Cymbium almost as long as wide. Cymbium covered with sparse plumose setae at dorso-prolateral half. Tutaculum with two sub-triangular projections in ventral view. Tegulum crescent-shaped. Embolus falciform, wrinkled and rounded distally in retrolateral view, widest at the middle, originating from 11:30 o’clock position and its tip ending at 3:00 o’clock position, opening dorsally at tip.</p><p>Female (IZCAS-Ar44581). Total length 4.57; carapace 1.80 long, 1.45 wide, opisthosoma 2.64 long, 2.49 wide. Eye sizes and interdistances: AME 0.07, ALE 0.13, PME 0.02, PLE 0.13, AME–AME 0.09, AME–ALE 0.21, PME–PME 0.23, PME–PLE 0.34, AME–PME 0.13, ALE–PLE 0.16. Chelicerae with seven promarginal spines. Endites 3 times longer than wide. Leg measurements: I 3.73 (0.99, 1.07, 0.60, 1.07), II 3.85 (1.05, 1.14, 0.60, 1.06), III 3.06 (0.92, 1.06, 0.42, 0.66), IV 3.33 (1.02, 1.11, 0.53, 0.67).</p><p>Colouration (Fig. <xref ref-type="fig" rid="F9741295">5</xref><xref ref-type="fig" rid="F9741300">a</xref>). Similar to that of male, except paler and dorsal with two large muscle dots.</p><p>Epigyne (Fig. <xref ref-type="fig" rid="F9740483">2</xref>) raised near middle of the abdomen, with a transversal, sub-oval and wrinkled depression anteriorly, two creviced and arched copulatory openings located at sides of posterior margin of the wrinkled depression, touching each other. Copulatory ducts strongly sclerotised at parts next to ducts and almost as long as spermathecae. Spermathecae almost spherical, with irregularly distributed projections on the surface, spaced by less than 1 radius. Fertilisation ducts originated near mesal sides of spermathecae.</p></tp:treatment-sec><tp:treatment-sec sec-type="Diagnosis"><title>Diagnosis</title><p>The male is similar to <italic><tp:taxon-name><tp:taxon-name-part taxon-name-part-type="genus" reg="Stiphropus">S.</tp:taxon-name-part><tp:taxon-name-part taxon-name-part-type="species" reg="ocellatus">ocellatus</tp:taxon-name-part></tp:taxon-name></italic> Thorell, 1887 by the curved and wide embolus and long, terminal sharp dorsal tibial apophysis (see <xref ref-type="bibr" rid="B9740599">Ono 1980</xref>, figs. 22–27). However, the new species can be distinguished from <italic><tp:taxon-name><tp:taxon-name-part taxon-name-part-type="genus" reg="Stiphropus">S.</tp:taxon-name-part><tp:taxon-name-part taxon-name-part-type="species" reg="ocellatus">ocellatus</tp:taxon-name-part></tp:taxon-name></italic> by the embolus strongly curved as C-shaped and widest at the middle [vs. no significant change in the width of the embolus in <italic><tp:taxon-name><tp:taxon-name-part taxon-name-part-type="genus" reg="Stiphropus">S.</tp:taxon-name-part><tp:taxon-name-part taxon-name-part-type="species" reg="ocellatus">ocellatus</tp:taxon-name-part></tp:taxon-name></italic> (<xref ref-type="bibr" rid="B9740599">Ono 1980</xref>, figs. 22 and 25) and dorsal tibial apophysis pointed dorsally [vs. point anteriorly in <italic><tp:taxon-name><tp:taxon-name-part taxon-name-part-type="genus" reg="Stiphropus">S.</tp:taxon-name-part><tp:taxon-name-part taxon-name-part-type="species" reg="ocellatus">ocellatus</tp:taxon-name-part></tp:taxon-name></italic> (<xref ref-type="bibr" rid="B9740599">Ono 1980</xref>, figs, 23, 24, 26 and 27). For diagnosis of females, see <xref ref-type="bibr" rid="B9740580">Li et al. (2010)</xref>.</p></tp:treatment-sec><tp:treatment-sec sec-type="Etymology"><title>Etymology</title><p>The species is named after one of the collectors.</p></tp:treatment-sec><tp:treatment-sec sec-type="Distribution"><title>Distribution</title><p>China (Guizhou) (Fig. <xref ref-type="fig" rid="F9740494">7</xref>).</p></tp:treatment-sec><tp:treatment-sec sec-type="Biology"><title>Biology</title><p>All specimens were collected in two different nests of <italic><tp:taxon-name><tp:taxon-name-part taxon-name-part-type="genus" reg="Aphaenogaster">Aphaenogaster</tp:taxon-name-part><tp:taxon-name-part taxon-name-part-type="species" reg="smythiesii">smythiesii</tp:taxon-name-part></tp:taxon-name></italic> (Forel, 1902). <italic><tp:taxon-name><tp:taxon-name-part taxon-name-part-type="genus" reg="Stiphropus">S.</tp:taxon-name-part><tp:taxon-name-part taxon-name-part-type="species" reg="qianlei">qianlei</tp:taxon-name-part></tp:taxon-name></italic> sp. n. can be classified as a myrmecophile or myrmecophage. The collectors did not search for <italic><tp:taxon-name><tp:taxon-name-part taxon-name-part-type="genus" reg="Stiphropus">S.</tp:taxon-name-part><tp:taxon-name-part taxon-name-part-type="species" reg="qianlei">qianlei</tp:taxon-name-part></tp:taxon-name></italic> sp. n. outside the ant nests, but evidence suggests that the discovery of <italic><tp:taxon-name><tp:taxon-name-part taxon-name-part-type="genus" reg="Stiphropus">S.</tp:taxon-name-part><tp:taxon-name-part taxon-name-part-type="species" reg="qianlei">qianlei</tp:taxon-name-part></tp:taxon-name></italic> sp. n. in ant nests is typical (Fig. <xref ref-type="fig" rid="F9741302">6</xref>).</p></tp:treatment-sec><tp:treatment-sec sec-type="Notes"><title>Notes</title><p>The oval fan-shaped folds, the 90° folded copulatory duct and accessory gland point posteriorly show the females of <italic><tp:taxon-name><tp:taxon-name-part taxon-name-part-type="genus" reg="Stiphropus">S.</tp:taxon-name-part><tp:taxon-name-part taxon-name-part-type="species" reg="falciformus">falciformus</tp:taxon-name-part></tp:taxon-name></italic> in <xref ref-type="bibr" rid="B9740580">Li et al. (2010)</xref> are mismatched. Herein, we treated their female taxon as <italic><tp:taxon-name><tp:taxon-name-part taxon-name-part-type="genus" reg="Stiphropus">S.</tp:taxon-name-part><tp:taxon-name-part taxon-name-part-type="species" reg="qianlei">qianlei</tp:taxon-name-part></tp:taxon-name></italic> sp. n.</p></tp:treatment-sec><tp:treatment-sec sec-type="Compared material examined"><title>Compared material examined</title><p><italic><tp:taxon-name><tp:taxon-name-part taxon-name-part-type="genus" reg="Stiphropus">Stiphropus</tp:taxon-name-part><tp:taxon-name-part taxon-name-part-type="species" reg="falciformus">falciformus</tp:taxon-name-part></tp:taxon-name></italic> 1♂, CHINA: <italic>Yunnan</italic>: Xishuangbanna, Mengla County, Menglun Town, Menglun Nature Reserve, Guo Zheng leg.</p></tp:treatment-sec><tp:treatment-sec><!--Section generated to contain objects referenced in tp:taxon-treatment.--><fig-group id="F9741295" position="float" orientation="portrait"><caption><p><italic><tp:taxon-name><tp:taxon-name-part taxon-name-part-type="genus" reg="Stiphropus">Stiphropus</tp:taxon-name-part><tp:taxon-name-part taxon-name-part-type="species" reg="qianlei">qianlei</tp:taxon-name-part></tp:taxon-name></italic> sp. n. and <italic><tp:taxon-name><tp:taxon-name-part taxon-name-part-type="genus" reg="Stiphropus">S.</tp:taxon-name-part><tp:taxon-name-part taxon-name-part-type="species" reg="soureni">soureni</tp:taxon-name-part></tp:taxon-name></italic>, habitus, dorsal view. <bold>A</bold> Male holotype; <bold>B</bold> Female paratype; <bold>C</bold> Male; <bold>D</bold> Female.</p></caption><fig id="F9741300" position="float" orientation="portrait"><object-id xmlns:xlink="http://www.w3.org/1999/xlink" content-type="arpha" xlink:type="simple">3C0ACE6B-3BAF-59D0-9E23-58398538276F</object-id><object-id xmlns:xlink="http://www.w3.org/1999/xlink" content-type="doi" xlink:type="simple">10.3897/BDJ.11.e105695.figure5a</object-id><label>Figure 5a.</label><caption><p><italic><tp:taxon-name><tp:taxon-name-part taxon-name-part-type="genus" reg="Stiphropus">Stiphropus</tp:taxon-name-part><tp:taxon-name-part taxon-name-part-type="species" reg="qianlei">qianlei</tp:taxon-name-part></tp:taxon-name></italic> sp. n.;</p></caption><graphic xmlns:xlink="http://www.w3.org/1999/xlink" xlink:href="bdj-11-e105695-g005_a.jpg" xlink:type="simple" position="float" orientation="portrait" id="oo_843322.jpg"><uri content-type="original_file" xlink:type="simple">https://binary.pensoft.net/fig/843322</uri></graphic></fig><fig id="F9741301" position="float" orientation="portrait"><object-id xmlns:xlink="http://www.w3.org/1999/xlink" content-type="arpha" xlink:type="simple">BF0EDDE6-7D30-5728-B803-367E21904678</object-id><object-id xmlns:xlink="http://www.w3.org/1999/xlink" content-type="doi" xlink:type="simple">10.3897/BDJ.11.e105695.figure5b</object-id><label>Figure 5b.</label><caption><p><italic><tp:taxon-name><tp:taxon-name-part taxon-name-part-type="genus" reg="Stiphropus">S.</tp:taxon-name-part><tp:taxon-name-part taxon-name-part-type="species" reg="soureni">soureni</tp:taxon-name-part></tp:taxon-name></italic>.</p></caption><graphic xmlns:xlink="http://www.w3.org/1999/xlink" xlink:href="bdj-11-e105695-g005_b.jpg" xlink:type="simple" position="float" orientation="portrait" id="oo_843323.jpg"><uri content-type="original_file" xlink:type="simple">https://binary.pensoft.net/fig/843323</uri></graphic></fig></fig-group><fig id="F9741300" position="float" orientation="portrait"><object-id xmlns:xlink="http://www.w3.org/1999/xlink" content-type="arpha" xlink:type="simple">3C0ACE6B-3BAF-59D0-9E23-58398538276F</object-id><object-id xmlns:xlink="http://www.w3.org/1999/xlink" content-type="doi" xlink:type="simple">10.3897/BDJ.11.e105695.figure5a</object-id><label>Figure 5a.</label><caption><p><italic><tp:taxon-name><tp:taxon-name-part taxon-name-part-type="genus" reg="Stiphropus">Stiphropus</tp:taxon-name-part><tp:taxon-name-part taxon-name-part-type="species" reg="qianlei">qianlei</tp:taxon-name-part></tp:taxon-name></italic> sp. n.;</p></caption><graphic xmlns:xlink="http://www.w3.org/1999/xlink" xlink:href="bdj-11-e105695-g005_a.jpg" xlink:type="simple" position="float" orientation="portrait" id="oo_843322.jpg"><uri content-type="original_file" xlink:type="simple">https://binary.pensoft.net/fig/843322</uri></graphic></fig><fig id="F9740481" position="float" orientation="portrait"><object-id xmlns:xlink="http://www.w3.org/1999/xlink" content-type="arpha" xlink:type="simple">40881DFB-7144-5184-B7FB-C0C2E9F2D359</object-id><object-id xmlns:xlink="http://www.w3.org/1999/xlink" content-type="doi" xlink:type="simple">10.3897/BDJ.11.e105695.figure1</object-id><label>Figure 1.</label><caption><p><italic><tp:taxon-name><tp:taxon-name-part taxon-name-part-type="genus" reg="Stiphropus">Stiphropus</tp:taxon-name-part><tp:taxon-name-part taxon-name-part-type="species" reg="qianlei">qianlei</tp:taxon-name-part></tp:taxon-name></italic> sp. n., holotype male. <bold>A</bold> Prolateral view; <bold>B</bold> Ventral view; <bold>C</bold> Retrolateral view. Abbreviations: <bold>DTA</bold> dorsal tibial apophysis; <bold>E</bold> embolus; <bold>Tu</bold> tutaculum; <bold>VTA</bold> ventral tibial apophysis.</p></caption><graphic xmlns:xlink="http://www.w3.org/1999/xlink" xlink:href="bdj-11-e105695-g001.jpg" position="float" id="oo_842744.jpg" orientation="portrait" xlink:type="simple"><uri content-type="original_file" xlink:type="simple">https://binary.pensoft.net/fig/842744</uri></graphic></fig><fig id="F9740483" position="float" orientation="portrait"><object-id xmlns:xlink="http://www.w3.org/1999/xlink" content-type="arpha" xlink:type="simple">C2D594FA-4C57-5D70-8171-9968030B0F73</object-id><object-id xmlns:xlink="http://www.w3.org/1999/xlink" content-type="doi" xlink:type="simple">10.3897/BDJ.11.e105695.figure2</object-id><label>Figure 2.</label><caption><p><italic><tp:taxon-name><tp:taxon-name-part taxon-name-part-type="genus" reg="Stiphropus">Stiphropus</tp:taxon-name-part><tp:taxon-name-part taxon-name-part-type="species" reg="qianlei">qianlei</tp:taxon-name-part></tp:taxon-name></italic> sp. n., paratype female. <bold>A</bold> Epigyne, ventral view; <bold>B</bold> Vulva, dorsal view. Abbreviations: <bold>AG</bold> accessory gland; <bold>CD</bold> copulatory duct; <bold>CO</bold> copulatory opening; <bold>FD</bold> fertilisation duct; <bold>S</bold> spermatheca; <bold>Tu</bold> tutaculum.</p></caption><graphic xmlns:xlink="http://www.w3.org/1999/xlink" xlink:href="bdj-11-e105695-g002.jpg" position="float" id="oo_842747.jpg" orientation="portrait" xlink:type="simple"><uri content-type="original_file" xlink:type="simple">https://binary.pensoft.net/fig/842747</uri></graphic></fig><fig id="F9740494" position="float" orientation="portrait"><object-id xmlns:xlink="http://www.w3.org/1999/xlink" content-type="arpha" xlink:type="simple">5D1FB295-2B7D-5041-B571-888692CCC794</object-id><object-id xmlns:xlink="http://www.w3.org/1999/xlink" content-type="doi" xlink:type="simple">10.3897/BDJ.11.e105695.figure7</object-id><label>Figure 7.</label><caption><p>Distribution records of <italic><tp:taxon-name><tp:taxon-name-part taxon-name-part-type="genus" reg="Stiphropus">Stiphropus</tp:taxon-name-part></tp:taxon-name></italic> species in Asia: <bold>1</bold> <italic><tp:taxon-name><tp:taxon-name-part taxon-name-part-type="genus" reg="Stiphropus">Stiphropus</tp:taxon-name-part><tp:taxon-name-part taxon-name-part-type="species" reg="falciformus">falciformus</tp:taxon-name-part></tp:taxon-name></italic>; <bold>2</bold> <italic><tp:taxon-name><tp:taxon-name-part taxon-name-part-type="genus" reg="Stiphropus">S.</tp:taxon-name-part><tp:taxon-name-part taxon-name-part-type="species" reg="myrmecophilus">myrmecophilus</tp:taxon-name-part></tp:taxon-name></italic>; <bold>3</bold> <italic><tp:taxon-name><tp:taxon-name-part taxon-name-part-type="genus" reg="Stiphropus">S.</tp:taxon-name-part><tp:taxon-name-part taxon-name-part-type="species" reg="qianlei">qianlei</tp:taxon-name-part></tp:taxon-name></italic> sp. n.; <bold>4</bold> <italic><tp:taxon-name><tp:taxon-name-part taxon-name-part-type="genus" reg="Stiphropus">S.</tp:taxon-name-part><tp:taxon-name-part taxon-name-part-type="species" reg="ocellatus">ocellatus</tp:taxon-name-part></tp:taxon-name></italic>; <bold>5</bold> <italic><tp:taxon-name><tp:taxon-name-part taxon-name-part-type="genus" reg="Stiphropus">S.</tp:taxon-name-part><tp:taxon-name-part taxon-name-part-type="species" reg="soureni">soureni</tp:taxon-name-part></tp:taxon-name></italic>. Brown circles shows the holotypes collection located.</p></caption><graphic xmlns:xlink="http://www.w3.org/1999/xlink" xlink:href="bdj-11-e105695-g007.jpg" position="float" id="oo_842761.jpg" orientation="portrait" xlink:type="simple"><uri content-type="original_file" xlink:type="simple">https://binary.pensoft.net/fig/842761</uri></graphic></fig><fig-group id="F9741302" position="float" orientation="portrait"><caption><p><italic><tp:taxon-name><tp:taxon-name-part taxon-name-part-type="genus" reg="Stiphropus">Stiphropus</tp:taxon-name-part><tp:taxon-name-part taxon-name-part-type="species" reg="qianlei">qianlei</tp:taxon-name-part></tp:taxon-name></italic> sp. n., alive and host ant. Photos by Qianle Lu (<bold>A</bold>, <bold>B</bold>, <bold>C</bold>).</p></caption><fig id="F9741307" position="float" orientation="portrait"><object-id xmlns:xlink="http://www.w3.org/1999/xlink" content-type="arpha" xlink:type="simple">3D7DA064-F823-595B-B411-D24C42D19477</object-id><object-id xmlns:xlink="http://www.w3.org/1999/xlink" content-type="doi" xlink:type="simple">10.3897/BDJ.11.e105695.figure6a</object-id><label>Figure 6a.</label><caption><p>Holotype male;</p></caption><graphic xmlns:xlink="http://www.w3.org/1999/xlink" xlink:href="bdj-11-e105695-g006_a.jpg" xlink:type="simple" position="float" orientation="portrait" id="oo_843328.jpg"><uri content-type="original_file" xlink:type="simple">https://binary.pensoft.net/fig/843328</uri></graphic></fig><fig id="F9741308" position="float" orientation="portrait"><object-id xmlns:xlink="http://www.w3.org/1999/xlink" content-type="arpha" xlink:type="simple">C8FC8CA4-8CD5-5D7A-9EF6-47334FA39465</object-id><object-id xmlns:xlink="http://www.w3.org/1999/xlink" content-type="doi" xlink:type="simple">10.3897/BDJ.11.e105695.figure6b</object-id><label>Figure 6b.</label><caption><p>Paratype female;</p></caption><graphic xmlns:xlink="http://www.w3.org/1999/xlink" xlink:href="bdj-11-e105695-g006_b.jpg" xlink:type="simple" position="float" orientation="portrait" id="oo_843329.jpg"><uri content-type="original_file" xlink:type="simple">https://binary.pensoft.net/fig/843329</uri></graphic></fig><fig id="F9741309" position="float" orientation="portrait"><object-id xmlns:xlink="http://www.w3.org/1999/xlink" content-type="arpha" xlink:type="simple">AF026856-2C1A-5DA8-A82B-1DCFBD8B90E7</object-id><object-id xmlns:xlink="http://www.w3.org/1999/xlink" content-type="doi" xlink:type="simple">10.3897/BDJ.11.e105695.figure6c</object-id><label>Figure 6c.</label><caption><p>Holotype male with ant;</p></caption><graphic xmlns:xlink="http://www.w3.org/1999/xlink" xlink:href="bdj-11-e105695-g006_c.jpg" xlink:type="simple" position="float" orientation="portrait" id="oo_843330.jpg"><uri content-type="original_file" xlink:type="simple">https://binary.pensoft.net/fig/843330</uri></graphic></fig><fig id="F9741310" position="float" orientation="portrait"><object-id xmlns:xlink="http://www.w3.org/1999/xlink" content-type="arpha" xlink:type="simple">41FABD87-35A5-559B-9D5C-3E31397F1342</object-id><object-id xmlns:xlink="http://www.w3.org/1999/xlink" content-type="doi" xlink:type="simple">10.3897/BDJ.11.e105695.figure6d</object-id><label>Figure 6d.</label><caption><p>Host ant <italic><tp:taxon-name><tp:taxon-name-part taxon-name-part-type="genus" reg="Aphaenogaster">Aphaenogaster</tp:taxon-name-part><tp:taxon-name-part taxon-name-part-type="species" reg="smythiesii">smythiesii</tp:taxon-name-part></tp:taxon-name></italic>.</p></caption><graphic xmlns:xlink="http://www.w3.org/1999/xlink" xlink:href="bdj-11-e105695-g006_d.jpg" xlink:type="simple" position="float" orientation="portrait" id="oo_843333.jpg"><uri content-type="original_file" xlink:type="simple">https://binary.pensoft.net/fig/843333</uri></graphic></fig></fig-group></tp:treatment-sec><ref-list><ref id="B9740599"><element-citation xmlns:xlink="http://www.w3.org/1999/xlink" publication-type="article" xlink:type="simple"><person-group person-group-type="author"><name name-style="western"><surname>Ono</surname><given-names>H.</given-names></name></person-group><year>1980</year><article-title><tp:taxon-name><tp:taxon-name-part taxon-name-part-type="family">Thomisidae</tp:taxon-name-part></tp:taxon-name> aus dem Nepal-Himalaya. III. Das Genus <italic><tp:taxon-name><tp:taxon-name-part taxon-name-part-type="genus" reg="Stiphropus">Stiphropus</tp:taxon-name-part></tp:taxon-name></italic> Gerstaecker 1873, mit Revision der asiatischen Arten (<tp:taxon-name><tp:taxon-name-part taxon-name-part-type="class">Arachnida</tp:taxon-name-part></tp:taxon-name>: <tp:taxon-name><tp:taxon-name-part taxon-name-part-type="order">Araneae</tp:taxon-name-part></tp:taxon-name>)</article-title><source>Senckenbergiana Biologica</source><volume>61</volume><fpage>57</fpage><lpage>76</lpage></element-citation></ref><ref id="B9740580"><element-citation xmlns:xlink="http://www.w3.org/1999/xlink" publication-type="article" xlink:type="simple"><person-group person-group-type="author"><name name-style="western"><surname>Li</surname><given-names>Z. X.</given-names></name><name name-style="western"><surname>Zhou</surname><given-names>Y. F.</given-names></name><name name-style="western"><surname>Yang</surname><given-names>Z. Z.</given-names></name></person-group><year>2010</year><article-title>First description of the female of <italic><tp:taxon-name><tp:taxon-name-part taxon-name-part-type="genus" reg="Stiphropus">Stiphropus</tp:taxon-name-part><tp:taxon-name-part taxon-name-part-type="species" reg="falciformus">falciformus</tp:taxon-name-part></tp:taxon-name></italic> (<tp:taxon-name><tp:taxon-name-part taxon-name-part-type="order">Araneae</tp:taxon-name-part></tp:taxon-name>: <tp:taxon-name><tp:taxon-name-part taxon-name-part-type="family">Thomisidae</tp:taxon-name-part></tp:taxon-name></article-title><source>Acta Arachnologica</source><volume>58</volume><issue>2</issue><fpage>65</fpage><lpage>66</lpage><pub-id pub-id-type="doi">10.2476/asjaa.58.65</pub-id></element-citation></ref></ref-list></tp:taxon-treatment>
