# Supplementary material for: Notes on two Stiphropus species from China (Araneae, Thomisidae)
Source: Biodivers Data J. 2023 Jun 2;11:e105695. doi: 10.3897/BDJ.11.e105695 (PMC10257076; doi:10.3897/BDJ.11.e105695)
Supplement: XML Treatment for Stiphropus soureni [file BDJ.11.e105695-treatment2.xml]

<!DOCTYPE tp:taxon-treatment
  PUBLIC "-//TaxonX//DTD Taxonomic Treatment Publishing DTD v0 20100105//EN" "tax-treatment-NSO.dtd">
<tp:taxon-treatment xmlns:tp="http://www.plazi.org/taxpub"><tp:treatment-meta><mixed-citation publication-type="journal"><person-group><name><surname>Li</surname><given-names>Fengyuan</given-names></name><name><surname>Lin</surname><given-names>Yejie</given-names></name><name><surname>Li</surname><given-names>Shuqiang</given-names></name></person-group><article-title>Notes on two <italic><tp:taxon-name><tp:taxon-name-part taxon-name-part-type="genus" reg="Stiphropus">Stiphropus</tp:taxon-name-part></tp:taxon-name></italic> species from China (<tp:taxon-name><tp:taxon-name-part taxon-name-part-type="order">Araneae</tp:taxon-name-part></tp:taxon-name>, <tp:taxon-name><tp:taxon-name-part taxon-name-part-type="family">Thomisidae</tp:taxon-name-part></tp:taxon-name>)</article-title><source>Biodivers Data J</source><day>02</day><month>06</month><year>2023</year><volume>11</volume><pub-id pub-id-type="doi">10.3897/BDJ.11.e105695</pub-id></mixed-citation></tp:treatment-meta><tp:nomenclature><tp:taxon-name>
            <object-id xmlns:xlink="http://www.w3.org/1999/xlink" content-type="arpha" xlink:type="simple">F5DFFCB8-39ED-5026-9F0A-474197EB03D5</object-id>
            <tp:taxon-name-part taxon-name-part-type="genus">Stiphropus</tp:taxon-name-part>
            <tp:taxon-name-part taxon-name-part-type="species">soureni</tp:taxon-name-part>
            <object-id xmlns:xlink="http://www.w3.org/1999/xlink" xlink:type="simple" object-id-type="Catalogue of Life">52RSZ</object-id>
          </tp:taxon-name><tp:taxon-authority>Sen, 1964</tp:taxon-authority></tp:nomenclature><tp:treatment-sec sec-type="materials"><title>Materials</title><list list-type="alpha-lower" list-content="occurrences"><list-item><p><bold>Type status:</bold> <named-content xmlns:xlink="http://www.w3.org/1999/xlink" content-type="dwc:typeStatus" xlink:type="simple">Holotype</named-content>. <bold>Occurrence:</bold> recordedBy: <named-content xmlns:xlink="http://www.w3.org/1999/xlink" content-type="dwc:recordedBy" xlink:type="simple">Shri S. Biswas</named-content>; individualCount: <named-content xmlns:xlink="http://www.w3.org/1999/xlink" content-type="dwc:individualCount" xlink:type="simple">1</named-content>; sex: <named-content xmlns:xlink="http://www.w3.org/1999/xlink" content-type="dwc:sex" xlink:type="simple">female</named-content>; lifeStage: <named-content xmlns:xlink="http://www.w3.org/1999/xlink" content-type="dwc:lifeStage" xlink:type="simple">adult</named-content>; occurrenceID: <named-content xmlns:xlink="http://www.w3.org/1999/xlink" content-type="dwc:occurrenceID" xlink:type="simple">80E3E6C2-C7B3-50D7-A130-DAD83EBB5051</named-content>; <bold>Taxon:</bold> scientificName: <named-content xmlns:xlink="http://www.w3.org/1999/xlink" content-type="dwc:scientificName" xlink:type="simple"><italic><tp:taxon-name><tp:taxon-name-part taxon-name-part-type="genus" reg="Stiphropus">Stiphropus</tp:taxon-name-part><tp:taxon-name-part taxon-name-part-type="species" reg="soureni">soureni</tp:taxon-name-part></tp:taxon-name></italic></named-content>; <bold>Location:</bold> country: <named-content xmlns:xlink="http://www.w3.org/1999/xlink" content-type="dwc:country" xlink:type="simple">China</named-content>; stateProvince: <named-content xmlns:xlink="http://www.w3.org/1999/xlink" content-type="dwc:stateProvince" xlink:type="simple">Tibet</named-content>; county: <named-content xmlns:xlink="http://www.w3.org/1999/xlink" content-type="dwc:county" xlink:type="simple">Lhoka</named-content>; locality: <named-content xmlns:xlink="http://www.w3.org/1999/xlink" content-type="dwc:locality" xlink:type="simple">Cona City, Dalongzong, Morshing (Mursing) Village</named-content>; verbatimCoordinates: <named-content xmlns:xlink="http://www.w3.org/1999/xlink" content-type="dwc:verbatimCoordinates" xlink:type="simple"><named-content content-type="dwc:verbatimCoordinates" xlink:type="simple">27.1644°N, 92.2161°E</named-content></named-content>; <bold>Identification:</bold> identifiedBy: <named-content xmlns:xlink="http://www.w3.org/1999/xlink" content-type="dwc:identifiedBy" xlink:type="simple">J. K. Sen</named-content>; dateIdentified: <named-content xmlns:xlink="http://www.w3.org/1999/xlink" content-type="dwc:dateIdentified" xlink:type="simple">1964</named-content>; identificationRemarks: <named-content xmlns:xlink="http://www.w3.org/1999/xlink" content-type="dwc:identificationRemarks" xlink:type="simple">not examined</named-content>; <bold>Event:</bold> year: <named-content xmlns:xlink="http://www.w3.org/1999/xlink" content-type="dwc:year" xlink:type="simple">1961</named-content>; month: <named-content xmlns:xlink="http://www.w3.org/1999/xlink" content-type="dwc:month" xlink:type="simple">9</named-content>; day: <named-content xmlns:xlink="http://www.w3.org/1999/xlink" content-type="dwc:day" xlink:type="simple">7</named-content>; <bold>Record Level:</bold> institutionID: <named-content xmlns:xlink="http://www.w3.org/1999/xlink" content-type="dwc:institutionID" xlink:type="simple">Zoological Survey India</named-content>; institutionCode: <named-content xmlns:xlink="http://www.w3.org/1999/xlink" content-type="dwc:institutionCode" xlink:type="simple">Calcutta 2805/18</named-content></p></list-item><list-item><p><bold>Type status:</bold> <named-content xmlns:xlink="http://www.w3.org/1999/xlink" content-type="dwc:typeStatus" xlink:type="simple">Other material</named-content>. <bold>Occurrence:</bold> recordedBy: <named-content xmlns:xlink="http://www.w3.org/1999/xlink" content-type="dwc:recordedBy" xlink:type="simple">Zhuo Chen</named-content>; individualCount: <named-content xmlns:xlink="http://www.w3.org/1999/xlink" content-type="dwc:individualCount" xlink:type="simple">1</named-content>; sex: <named-content xmlns:xlink="http://www.w3.org/1999/xlink" content-type="dwc:sex" xlink:type="simple">male</named-content>; lifeStage: <named-content xmlns:xlink="http://www.w3.org/1999/xlink" content-type="dwc:lifeStage" xlink:type="simple">adult</named-content>; occurrenceID: <named-content xmlns:xlink="http://www.w3.org/1999/xlink" content-type="dwc:occurrenceID" xlink:type="simple">BF77FA44-4378-5C82-A84E-78595BCA4025</named-content>; <bold>Taxon:</bold> scientificName: <named-content xmlns:xlink="http://www.w3.org/1999/xlink" content-type="dwc:scientificName" xlink:type="simple"><italic><tp:taxon-name><tp:taxon-name-part taxon-name-part-type="genus" reg="Stiphropus">Stiphropus</tp:taxon-name-part><tp:taxon-name-part taxon-name-part-type="species" reg="soureni">soureni</tp:taxon-name-part></tp:taxon-name></italic></named-content>; <bold>Location:</bold> country: <named-content xmlns:xlink="http://www.w3.org/1999/xlink" content-type="dwc:country" xlink:type="simple">China</named-content>; stateProvince: <named-content xmlns:xlink="http://www.w3.org/1999/xlink" content-type="dwc:stateProvince" xlink:type="simple">Tibet</named-content>; county: <named-content xmlns:xlink="http://www.w3.org/1999/xlink" content-type="dwc:county" xlink:type="simple">Nyingchi</named-content>; locality: <named-content xmlns:xlink="http://www.w3.org/1999/xlink" content-type="dwc:locality" xlink:type="simple">Medog County, Jiangxin Village</named-content>; verbatimCoordinates: <named-content xmlns:xlink="http://www.w3.org/1999/xlink" content-type="dwc:verbatimCoordinates" xlink:type="simple"><named-content content-type="dwc:verbatimCoordinates" xlink:type="simple">29.2001°N, 95.1246°E</named-content></named-content>; <bold>Identification:</bold> identifiedBy: <named-content xmlns:xlink="http://www.w3.org/1999/xlink" content-type="dwc:identifiedBy" xlink:type="simple">Yejie Lin</named-content>; dateIdentified: <named-content xmlns:xlink="http://www.w3.org/1999/xlink" content-type="dwc:dateIdentified" xlink:type="simple">2017</named-content>; <bold>Event:</bold> year: <named-content xmlns:xlink="http://www.w3.org/1999/xlink" content-type="dwc:year" xlink:type="simple">2015</named-content>; month: <named-content xmlns:xlink="http://www.w3.org/1999/xlink" content-type="dwc:month" xlink:type="simple">8</named-content>; day: <named-content xmlns:xlink="http://www.w3.org/1999/xlink" content-type="dwc:day" xlink:type="simple">15</named-content>; habitat: <named-content xmlns:xlink="http://www.w3.org/1999/xlink" content-type="dwc:habitat" xlink:type="simple">under bark</named-content>; <bold>Record Level:</bold> institutionCode: <named-content xmlns:xlink="http://www.w3.org/1999/xlink" content-type="dwc:institutionCode" xlink:type="simple">IZCAS-Ar44584</named-content></p></list-item><list-item><p><bold>Type status:</bold> <named-content xmlns:xlink="http://www.w3.org/1999/xlink" content-type="dwc:typeStatus" xlink:type="simple">Other material</named-content>. <bold>Occurrence:</bold> recordedBy: <named-content xmlns:xlink="http://www.w3.org/1999/xlink" content-type="dwc:recordedBy" xlink:type="simple">Zhuo Chen</named-content>; individualCount: <named-content xmlns:xlink="http://www.w3.org/1999/xlink" content-type="dwc:individualCount" xlink:type="simple">1</named-content>; sex: <named-content xmlns:xlink="http://www.w3.org/1999/xlink" content-type="dwc:sex" xlink:type="simple">female</named-content>; lifeStage: <named-content xmlns:xlink="http://www.w3.org/1999/xlink" content-type="dwc:lifeStage" xlink:type="simple">adult</named-content>; occurrenceID: <named-content xmlns:xlink="http://www.w3.org/1999/xlink" content-type="dwc:occurrenceID" xlink:type="simple">BDBF7D3E-8D76-5E3F-A306-9739D018B9EA</named-content>; <bold>Taxon:</bold> scientificName: <named-content xmlns:xlink="http://www.w3.org/1999/xlink" content-type="dwc:scientificName" xlink:type="simple"><italic><tp:taxon-name><tp:taxon-name-part taxon-name-part-type="genus" reg="Stiphropus">Stiphropus</tp:taxon-name-part><tp:taxon-name-part taxon-name-part-type="species" reg="soureni">soureni</tp:taxon-name-part></tp:taxon-name></italic></named-content>; <bold>Location:</bold> country: <named-content xmlns:xlink="http://www.w3.org/1999/xlink" content-type="dwc:country" xlink:type="simple">China</named-content>; stateProvince: <named-content xmlns:xlink="http://www.w3.org/1999/xlink" content-type="dwc:stateProvince" xlink:type="simple">Tibet</named-content>; county: <named-content xmlns:xlink="http://www.w3.org/1999/xlink" content-type="dwc:county" xlink:type="simple">Nyingchi</named-content>; locality: <named-content xmlns:xlink="http://www.w3.org/1999/xlink" content-type="dwc:locality" xlink:type="simple">Medog County, Jiangxin Village</named-content>; verbatimCoordinates: <named-content xmlns:xlink="http://www.w3.org/1999/xlink" content-type="dwc:verbatimCoordinates" xlink:type="simple"><named-content content-type="dwc:verbatimCoordinates" xlink:type="simple">29.2001°N, 95.1246°E</named-content></named-content>; <bold>Identification:</bold> identifiedBy: <named-content xmlns:xlink="http://www.w3.org/1999/xlink" content-type="dwc:identifiedBy" xlink:type="simple">Yejie Lin</named-content>; dateIdentified: <named-content xmlns:xlink="http://www.w3.org/1999/xlink" content-type="dwc:dateIdentified" xlink:type="simple">2017</named-content>; <bold>Event:</bold> year: <named-content xmlns:xlink="http://www.w3.org/1999/xlink" content-type="dwc:year" xlink:type="simple">2015</named-content>; month: <named-content xmlns:xlink="http://www.w3.org/1999/xlink" content-type="dwc:month" xlink:type="simple">8</named-content>; day: <named-content xmlns:xlink="http://www.w3.org/1999/xlink" content-type="dwc:day" xlink:type="simple">15</named-content>; habitat: <named-content xmlns:xlink="http://www.w3.org/1999/xlink" content-type="dwc:habitat" xlink:type="simple">under bark</named-content>; <bold>Record Level:</bold> institutionCode: <named-content xmlns:xlink="http://www.w3.org/1999/xlink" content-type="dwc:institutionCode" xlink:type="simple">IZCAS-Ar44585</named-content></p></list-item></list></tp:treatment-sec><tp:treatment-sec sec-type="Description"><title>Description</title><p>Male. Total length 3.43; carapace 1.59 long, 1.44 wide, opisthosoma 1.80 long, 1.85 wide. Eye sizes and interdistances: AME 0.05, ALE 0.07, PME 0.02, PLE 0.06, AME–AME 0.05, AME–ALE 0.11, PME–PME 0.13, PME–PLE 0.18, AME–PME 0.06, ALE–PLE 0.08. Chelicerae with seven promarginal spines. Endites 3 times longer than wide. Leg measurements: I 3.41 (0.84, 1.09, 0.58, 0.90), II 3.53 (0.92, 1.15, 0.59, 0.87), III 2.71 (0.79, 0.95, 0.44, 0.53), IV 2.71 (0.87, 0.87, 0.44, 0.53).</p><p>Colouration (Fig. <xref ref-type="fig" rid="F9741295">5</xref><xref ref-type="fig" rid="F9741301">b</xref>). Carapace dark-brown, covered with long sparse brown setae, glabrous posteriorly. Endites and labium dark-brown. Sternum brown. Legs dark-brown, covered with plumose setae, more obvious in metatarsi and tarsi. Opisthosoma orange, covered scutum, with long, sparse brown setae and seven obvious muscle dots. Spinnerets yellow.</p><p>Palp (Fig. <xref ref-type="fig" rid="F9740485">3</xref>). Patella almost as long as tibia. Tibia with two apophyses, ventral tibial apophysis blunt, little curved; dorsal tibial apophysis almost two times longer than ventral tibial apophysis, terminal sharp. Cymbium slightly longer than wide (1:1.2). Cymbium covered with sparse plumose setae at dorso-prolateral half, with a sub-triangular projection adjacent to the tutaculum in retrolateral view. Tegulum crescent-shaped. Embolus falciform, wrinkled, terminal sharp in ventral view, widest at the middle, originating from 11:30 o’clock position and its tip ending at 2:00 o'clock position.</p><p>Female. See <xref ref-type="bibr" rid="B9740599">Ono (1980)</xref> (Fig. <xref ref-type="fig" rid="F9740487">4</xref> and Fig. <xref ref-type="fig" rid="F9741295">5</xref><xref ref-type="fig" rid="F9741301">b</xref>). Large scuta around the pair of largest muscle dots.</p></tp:treatment-sec><tp:treatment-sec sec-type="Diagnosis"><title>Diagnosis</title><p>The male is similar to that of <italic><tp:taxon-name><tp:taxon-name-part taxon-name-part-type="genus" reg="Stiphropus">S.</tp:taxon-name-part><tp:taxon-name-part taxon-name-part-type="species" reg="ocellatus">ocellatus</tp:taxon-name-part></tp:taxon-name></italic> Thorell, 1887 by the curved embolus, terminal sharp and long, strong dorsal tibial apophysis (See <xref ref-type="bibr" rid="B9740599">Ono (1980)</xref>, figs. 22–27). However, the new species can be distinguished from <italic><tp:taxon-name><tp:taxon-name-part taxon-name-part-type="genus" reg="Stiphropus">S.</tp:taxon-name-part><tp:taxon-name-part taxon-name-part-type="species" reg="ocellatus">ocellatus</tp:taxon-name-part></tp:taxon-name></italic> by the embolus pointed to 1:30 o’clock position and its tip ending at 2:00 o'clock position [vs. pointed to 2:00 o’clock position and its tip ending at 3:00 o’clock position in <italic><tp:taxon-name><tp:taxon-name-part taxon-name-part-type="genus" reg="Stiphropus">S.</tp:taxon-name-part><tp:taxon-name-part taxon-name-part-type="species" reg="ocellatus">ocellatus</tp:taxon-name-part></tp:taxon-name></italic> (<xref ref-type="bibr" rid="B9740599">Ono (1980)</xref>, figs. 22 and 25) and dorsal tibial apophysis pointed prolaterally [vs. point anteriorly in <italic><tp:taxon-name><tp:taxon-name-part taxon-name-part-type="genus" reg="Stiphropus">S.</tp:taxon-name-part><tp:taxon-name-part taxon-name-part-type="species" reg="ocellatus">ocellatus</tp:taxon-name-part></tp:taxon-name></italic> (<xref ref-type="bibr" rid="B9740599">Ono (1980)</xref>, figs. 23, 24, 26 and 27). For the diagnosis of females, see <xref ref-type="bibr" rid="B9740599">Ono (1980)</xref>. In habitus, <italic><tp:taxon-name><tp:taxon-name-part taxon-name-part-type="genus" reg="Stiphropus">S.</tp:taxon-name-part><tp:taxon-name-part taxon-name-part-type="species" reg="soureni">soureni</tp:taxon-name-part></tp:taxon-name></italic> sp. n. with orange opisthosoma in male (Fig. <xref ref-type="fig" rid="F9741295">5</xref><xref ref-type="fig" rid="F9741301">b</xref>) (black in <italic><tp:taxon-name><tp:taxon-name-part taxon-name-part-type="genus" reg="Stiphropus">S.</tp:taxon-name-part><tp:taxon-name-part taxon-name-part-type="species" reg="ocellatus">ocellatus</tp:taxon-name-part></tp:taxon-name></italic>).</p></tp:treatment-sec><tp:treatment-sec sec-type="Distribution"><title>Distribution</title><p>China (Tibet) (Fig. <xref ref-type="fig" rid="F9740494">7</xref>).</p></tp:treatment-sec><tp:treatment-sec sec-type="Biology"><title>Biology</title><p>This species live under the bark of trees.</p></tp:treatment-sec><tp:treatment-sec sec-type="Notes"><title>Notes</title><p>The male is described here for the first time.</p></tp:treatment-sec><tp:treatment-sec><!--Section generated to contain objects referenced in tp:taxon-treatment.--><fig-group id="F9741295" position="float" orientation="portrait"><caption><p><italic><tp:taxon-name><tp:taxon-name-part taxon-name-part-type="genus" reg="Stiphropus">Stiphropus</tp:taxon-name-part><tp:taxon-name-part taxon-name-part-type="species" reg="qianlei">qianlei</tp:taxon-name-part></tp:taxon-name></italic> sp. n. and <italic><tp:taxon-name><tp:taxon-name-part taxon-name-part-type="genus" reg="Stiphropus">S.</tp:taxon-name-part><tp:taxon-name-part taxon-name-part-type="species" reg="soureni">soureni</tp:taxon-name-part></tp:taxon-name></italic>, habitus, dorsal view. <bold>A</bold> Male holotype; <bold>B</bold> Female paratype; <bold>C</bold> Male; <bold>D</bold> Female.</p></caption><fig id="F9741300" position="float" orientation="portrait"><object-id xmlns:xlink="http://www.w3.org/1999/xlink" content-type="arpha" xlink:type="simple">3C0ACE6B-3BAF-59D0-9E23-58398538276F</object-id><object-id xmlns:xlink="http://www.w3.org/1999/xlink" content-type="doi" xlink:type="simple">10.3897/BDJ.11.e105695.figure5a</object-id><label>Figure 5a.</label><caption><p><italic><tp:taxon-name><tp:taxon-name-part taxon-name-part-type="genus" reg="Stiphropus">Stiphropus</tp:taxon-name-part><tp:taxon-name-part taxon-name-part-type="species" reg="qianlei">qianlei</tp:taxon-name-part></tp:taxon-name></italic> sp. n.;</p></caption><graphic xmlns:xlink="http://www.w3.org/1999/xlink" xlink:href="bdj-11-e105695-g005_a.jpg" xlink:type="simple" position="float" orientation="portrait" id="oo_843322.jpg"><uri content-type="original_file" xlink:type="simple">https://binary.pensoft.net/fig/843322</uri></graphic></fig><fig id="F9741301" position="float" orientation="portrait"><object-id xmlns:xlink="http://www.w3.org/1999/xlink" content-type="arpha" xlink:type="simple">BF0EDDE6-7D30-5728-B803-367E21904678</object-id><object-id xmlns:xlink="http://www.w3.org/1999/xlink" content-type="doi" xlink:type="simple">10.3897/BDJ.11.e105695.figure5b</object-id><label>Figure 5b.</label><caption><p><italic><tp:taxon-name><tp:taxon-name-part taxon-name-part-type="genus" reg="Stiphropus">S.</tp:taxon-name-part><tp:taxon-name-part taxon-name-part-type="species" reg="soureni">soureni</tp:taxon-name-part></tp:taxon-name></italic>.</p></caption><graphic xmlns:xlink="http://www.w3.org/1999/xlink" xlink:href="bdj-11-e105695-g005_b.jpg" xlink:type="simple" position="float" orientation="portrait" id="oo_843323.jpg"><uri content-type="original_file" xlink:type="simple">https://binary.pensoft.net/fig/843323</uri></graphic></fig></fig-group><fig id="F9741301" position="float" orientation="portrait"><object-id xmlns:xlink="http://www.w3.org/1999/xlink" content-type="arpha" xlink:type="simple">BF0EDDE6-7D30-5728-B803-367E21904678</object-id><object-id xmlns:xlink="http://www.w3.org/1999/xlink" content-type="doi" xlink:type="simple">10.3897/BDJ.11.e105695.figure5b</object-id><label>Figure 5b.</label><caption><p><italic><tp:taxon-name><tp:taxon-name-part taxon-name-part-type="genus" reg="Stiphropus">S.</tp:taxon-name-part><tp:taxon-name-part taxon-name-part-type="species" reg="soureni">soureni</tp:taxon-name-part></tp:taxon-name></italic>.</p></caption><graphic xmlns:xlink="http://www.w3.org/1999/xlink" xlink:href="bdj-11-e105695-g005_b.jpg" xlink:type="simple" position="float" orientation="portrait" id="oo_843323.jpg"><uri content-type="original_file" xlink:type="simple">https://binary.pensoft.net/fig/843323</uri></graphic></fig><fig id="F9740485" position="float" orientation="portrait"><object-id xmlns:xlink="http://www.w3.org/1999/xlink" content-type="arpha" xlink:type="simple">FB1FF0BE-6DE1-5659-ADEA-E80EE6B8F001</object-id><object-id xmlns:xlink="http://www.w3.org/1999/xlink" content-type="doi" xlink:type="simple">10.3897/BDJ.11.e105695.figure3</object-id><label>Figure 3.</label><caption><p><italic><tp:taxon-name><tp:taxon-name-part taxon-name-part-type="genus" reg="Stiphropus">Stiphropus</tp:taxon-name-part><tp:taxon-name-part taxon-name-part-type="species" reg="soureni">soureni</tp:taxon-name-part></tp:taxon-name></italic>, male. <bold>A</bold> Prolateral view; <bold>B</bold> Ventral view; <bold>C</bold> Retrolateral view. Abbreviations: <bold>DTA</bold> dorsal tibial apophysis; <bold>E</bold> embolus; <bold>Tu</bold> tutaculum; <bold>VTA</bold> ventral tibial apophysis.</p></caption><graphic xmlns:xlink="http://www.w3.org/1999/xlink" xlink:href="bdj-11-e105695-g003.jpg" position="float" id="oo_842748.jpg" orientation="portrait" xlink:type="simple"><uri content-type="original_file" xlink:type="simple">https://binary.pensoft.net/fig/842748</uri></graphic></fig><fig id="F9740487" position="float" orientation="portrait"><object-id xmlns:xlink="http://www.w3.org/1999/xlink" content-type="arpha" xlink:type="simple">11B632EC-836B-545D-92C8-0709E7663D84</object-id><object-id xmlns:xlink="http://www.w3.org/1999/xlink" content-type="doi" xlink:type="simple">10.3897/BDJ.11.e105695.figure4</object-id><label>Figure 4.</label><caption><p><italic><tp:taxon-name><tp:taxon-name-part taxon-name-part-type="genus" reg="Stiphropus">Stiphropus</tp:taxon-name-part><tp:taxon-name-part taxon-name-part-type="species" reg="soureni">soureni</tp:taxon-name-part></tp:taxon-name></italic> female. <bold>A</bold> Epigyne, ventral view; <bold>B</bold> Vulva, dorsal view. Abbreviations: <bold>AG</bold> accessory gland; <bold>CD</bold> copulatory duct; <bold>CO</bold> copulatory opening; <bold>FD</bold> fertilisation duct; <bold>S</bold> spermatheca; <bold>Tu</bold> tutaculum.</p></caption><graphic xmlns:xlink="http://www.w3.org/1999/xlink" xlink:href="bdj-11-e105695-g004.jpg" position="float" id="oo_842750.jpg" orientation="portrait" xlink:type="simple"><uri content-type="original_file" xlink:type="simple">https://binary.pensoft.net/fig/842750</uri></graphic></fig><fig id="F9740494" position="float" orientation="portrait"><object-id xmlns:xlink="http://www.w3.org/1999/xlink" content-type="arpha" xlink:type="simple">5D1FB295-2B7D-5041-B571-888692CCC794</object-id><object-id xmlns:xlink="http://www.w3.org/1999/xlink" content-type="doi" xlink:type="simple">10.3897/BDJ.11.e105695.figure7</object-id><label>Figure 7.</label><caption><p>Distribution records of <italic><tp:taxon-name><tp:taxon-name-part taxon-name-part-type="genus" reg="Stiphropus">Stiphropus</tp:taxon-name-part></tp:taxon-name></italic> species in Asia: <bold>1</bold> <italic><tp:taxon-name><tp:taxon-name-part taxon-name-part-type="genus" reg="Stiphropus">Stiphropus</tp:taxon-name-part><tp:taxon-name-part taxon-name-part-type="species" reg="falciformus">falciformus</tp:taxon-name-part></tp:taxon-name></italic>; <bold>2</bold> <italic><tp:taxon-name><tp:taxon-name-part taxon-name-part-type="genus" reg="Stiphropus">S.</tp:taxon-name-part><tp:taxon-name-part taxon-name-part-type="species" reg="myrmecophilus">myrmecophilus</tp:taxon-name-part></tp:taxon-name></italic>; <bold>3</bold> <italic><tp:taxon-name><tp:taxon-name-part taxon-name-part-type="genus" reg="Stiphropus">S.</tp:taxon-name-part><tp:taxon-name-part taxon-name-part-type="species" reg="qianlei">qianlei</tp:taxon-name-part></tp:taxon-name></italic> sp. n.; <bold>4</bold> <italic><tp:taxon-name><tp:taxon-name-part taxon-name-part-type="genus" reg="Stiphropus">S.</tp:taxon-name-part><tp:taxon-name-part taxon-name-part-type="species" reg="ocellatus">ocellatus</tp:taxon-name-part></tp:taxon-name></italic>; <bold>5</bold> <italic><tp:taxon-name><tp:taxon-name-part taxon-name-part-type="genus" reg="Stiphropus">S.</tp:taxon-name-part><tp:taxon-name-part taxon-name-part-type="species" reg="soureni">soureni</tp:taxon-name-part></tp:taxon-name></italic>. Brown circles shows the holotypes collection located.</p></caption><graphic xmlns:xlink="http://www.w3.org/1999/xlink" xlink:href="bdj-11-e105695-g007.jpg" position="float" id="oo_842761.jpg" orientation="portrait" xlink:type="simple"><uri content-type="original_file" xlink:type="simple">https://binary.pensoft.net/fig/842761</uri></graphic></fig></tp:treatment-sec><ref-list><ref id="B9740599"><element-citation xmlns:xlink="http://www.w3.org/1999/xlink" publication-type="article" xlink:type="simple"><person-group person-group-type="author"><name name-style="western"><surname>Ono</surname><given-names>H.</given-names></name></person-group><year>1980</year><article-title><tp:taxon-name><tp:taxon-name-part taxon-name-part-type="family">Thomisidae</tp:taxon-name-part></tp:taxon-name> aus dem Nepal-Himalaya. III. Das Genus <italic><tp:taxon-name><tp:taxon-name-part taxon-name-part-type="genus" reg="Stiphropus">Stiphropus</tp:taxon-name-part></tp:taxon-name></italic> Gerstaecker 1873, mit Revision der asiatischen Arten (<tp:taxon-name><tp:taxon-name-part taxon-name-part-type="class">Arachnida</tp:taxon-name-part></tp:taxon-name>: <tp:taxon-name><tp:taxon-name-part taxon-name-part-type="order">Araneae</tp:taxon-name-part></tp:taxon-name>)</article-title><source>Senckenbergiana Biologica</source><volume>61</volume><fpage>57</fpage><lpage>76</lpage></element-citation></ref></ref-list></tp:taxon-treatment>
